# Supplementary material for: Multivariate Curve Resolution Alternating Least Squares Analysis of In Vivo Skin Raman Spectra
Source: Sensors (Basel). 2022 Dec 7;22(24):9588. doi: 10.3390/s22249588 (PMC9785721; doi:10.3390/s22249588)
Supplement: Supplementary file 1 [file sensors-22-09588-s001.zip]

Archive with 1 entries (1 files):
- sensors-1965599-SI.pdf
